# Supplementary material for: Allantoate Amidohydrolase OsAAH is Essential for Preharvest Sprouting Resistance in Rice
Source: Rice (N Y). 2024 Apr 16;17:28. doi: 10.1186/s12284-024-00706-y (PMC11018578; doi:10.1186/s12284-024-00706-y)
Supplement: Supplementary file 10 — Supplementary Material 10 [file 12284_2024_706_MOESM10_ESM.xlsx]

## Sheet: Table S1
Table S1. Information on SNPs identified from two mixed pools for MutMap+ analysis.
Chr.	POS	REF	ALT	Huaidao 5 (WT)	SNP index_mutant phenotype pool	SNP index_WT phenotype pool	Δ(SNP-index)
Chr1	127414	C	T	C	0.64	0.48	0.16
Chr1	153598	C	T	C	0.53	0.47	0.06
Chr1	191517	C	T	C	0.61	0.42	0.19
Chr1	403281	C	T	C	0.5	0.54	-0.04
Chr1	497325	C	T	C	0.52	0.43	0.09
Chr1	648181	C	T	C	0.47	0.4	0.07
Chr1	933643	A	T	A	0.5	0.43	0.07
Chr1	1087557	C	T	C	0.71	0.6	0.11
Chr1	1146998	G	A	A	1	1	0
Chr1	1163991	C	T	C	0.53	0.59	-0.06
Chr1	1228846	C	T	C	0.5	0.54	-0.04
Chr1	1232290	C	T	C	0.21	0.62	-0.41
Chr1	1473831	C	T	C	0.24	0.54	-0.3
Chr1	1477763	G	A	G	0.43	0.52	-0.09
Chr1	1890023	A	T	A	0.64	0.52	0.12
Chr1	2373418	C	T	C	1	1	0
Chr1	2387853	C	T	C	1	1	0
Chr1	3198933	C	T	C	1	1	0
Chr1	3331860	C	T	C	1	1	0
Chr1	3396100	C	T	C	1	1	0
Chr1	3984380	C	T	C	1	1	0
Chr1	4023963	C	T	C	1	1	0
Chr1	4494895	C	T	C	1	1	0
Chr1	4896811	G	A	G	1	1	0
Chr1	4928723	C	T	C	1	1	0
Chr1	5024186	C	T	C	1	1	0
Chr1	5176358	A	C	C	0.92	1	-0.08
Chr1	5570170	A	G	A	1	1	0
Chr1	6988900	C	T	C	1	1	0
Chr1	7170832	C	T	C	1	1	0
Chr1	7196895	C	T	C	1	1	0
Chr1	7604520	C	T	C	1	1	0
Chr1	7710345	C	T	C	1	1	0
Chr1	7919861	T	C	C	1	1	0
Chr1	8032886	C	T	C	1	1	0
Chr1	8109141	C	T	C	1	1	0
Chr1	8474511	C	T	T	1	1	0
Chr1	8572950	C	T	C	1	1	0
Chr1	8591357	C	T	C	1	1	0
Chr1	8852397	C	T	C	1	1	0
Chr1	9083040	C	T	C	1	1	0
Chr1	9181484	C	T	C	1	1	0
Chr1	9269729	G	A	G	1	1	0
Chr1	9402991	C	T	C	1	1	0
Chr1	9499823	C	T	C	1	1	0
Chr1	10277085	C	T	C	0.95	1	-0.05
Chr1	10286775	C	T	C	1	1	0
Chr1	10430894	C	T	C	1	1	0
Chr1	10477011	C	T	C	1	1	0
Chr1	10744813	G	A	G	1	1	0
Chr1	10846920	C	T	C	1	1	0
Chr1	11329099	G	A	A	0.8	0.73	0.07
Chr1	11329138	G	A	A	0.71	0.4	0.31
Chr1	11561134	C	T	C	1	1	0
Chr1	11642381	G	A	G	1	1	0
Chr1	12208088	C	T	C	1	1	0
Chr1	12452051	C	T	C	1	1	0
Chr1	12518411	C	T	C	1	1	0
Chr1	12526034	C	T	C	1	1	0
Chr1	12845249	C	T	C	0.92	0.92	0
Chr1	12889352	C	T	C	1	1	0
Chr1	13343501	C	T	C	1	1	0
Chr1	13769860	A	G	A	1	1	0
Chr1	19027889	C	T	C	0.57	0.41	0.16
Chr1	20187408	C	T	C	0.42	0.46	-0.04
Chr1	20313125	G	A	G	0.28	0.71	-0.43
Chr1	20754951	C	T	C	0.56	0.69	-0.13
Chr1	21133874	C	T	C	0.67	0.56	0.11
Chr1	21640284	G	A	G	0.33	0.8	-0.47
Chr1	22128161	C	T	C	0.47	0.41	0.06
Chr1	24840988	G	A	G	1	1	0
Chr1	25355848	G	A	G	0.85	0.53	0.32
Chr1	25635980	G	A	G	0.48	0.48	0
Chr1	26345143	G	A	G	0.53	0.64	-0.11
Chr1	26624288	G	A	G	0.45	0.5	-0.05
Chr1	27298417	G	A	G	0.38	0.43	-0.05
Chr1	27312054	A	C	A	0.44	0.56	-0.12
Chr1	27576871	G	A	G	0.46	0.47	-0.01
Chr1	27655209	C	T	C	0.69	0.58	0.11
Chr1	28054033	C	T	T	1	1	0
Chr1	28144508	G	A	G	0.42	0.64	-0.22
Chr1	28179325	G	A	G	0.61	0.33	0.28
Chr1	28454456	G	A	G	0.43	0.35	0.08
Chr1	28979288	G	A	G	0.33	0.45	-0.12
Chr1	29096748	G	A	G	0.52	0.39	0.13
Chr1	29307836	G	A	G	0.52	0.45	0.07
Chr1	29589954	T	C	T	0.56	0.61	-0.05
Chr1	29590002	C	T	C	0.48	0.73	-0.25
Chr1	29778447	G	A	G	0.57	0.6	-0.03
Chr1	29953082	G	A	G	0.52	0.38	0.14
Chr1	30463065	G	A	G	0.5	0.5	0
Chr1	30720664	G	A	G	0.5	0.41	0.09
Chr1	31147616	G	A	G	0.43	0.5	-0.07
Chr1	32282064	G	A	G	0.41	0.36	0.05
Chr1	32450454	G	A	G	0.54	0.65	-0.11
Chr1	32680635	T	A	T	0.55	0.57	-0.02
Chr1	33191306	G	A	G	0.46	0.43	0.03
Chr1	33444739	C	A	C	0.55	0.5	0.05
Chr1	33481364	C	T	C	0.44	0.58	-0.14
Chr1	34141349	C	T	C	0.5	0.52	-0.02
Chr1	34141552	C	T	C	0.46	0.42	0.04
Chr1	34141879	C	T	C	0.69	0.67	0.02
Chr1	36101986	G	A	G	0.69	0.55	0.14
Chr1	36563114	G	A	G	0.55	0.5	0.05
Chr1	37140792	C	T	C	1	1	0
Chr1	37785212	T	C	T	0.29	0.53	-0.24
Chr1	37815041	G	A	G	1	1	0
Chr1	37896470	C	T	C	0.48	0.58	-0.1
Chr1	37986742	C	T	C	0.47	0.41	0.06
Chr1	37986780	C	T	C	0.39	0.44	-0.05
Chr1	37987237	C	T	C	0.48	0.43	0.05
Chr1	38110283	G	A	G	0.43	0.52	-0.09
Chr1	38297125	G	A	G	0.41	0.28	0.13
Chr1	38691260	G	A	G	1	1	0
Chr1	38731379	C	T	C	0.31	0.29	0.02
Chr1	39087439	G	C	G	0.38	0.5	-0.12
Chr1	39434988	G	A	G	0.64	0.67	-0.03
Chr1	39462863	G	A	G	0.52	0.53	-0.01
Chr1	39958765	G	A	G	0.52	0.69	-0.17
Chr1	40313410	G	A	G	0.38	0.33	0.05
Chr1	40546853	G	A	G	1	1	0
Chr1	40620163	G	A	G	1	1	0
Chr1	41556711	G	A	G	1	1	0
Chr1	41728646	G	A	G	1	1	0
Chr1	41740708	G	T	G	1	1	0
Chr1	42348152	G	A	G	1	1	0
Chr1	42759768	G	A	G	1	1	0
Chr1	42824084	G	A	G	1	1	0
Chr2	1425582	G	A	G	1	1	0
Chr2	1431569	G	A	G	1	1	0
Chr2	1682423	T	A	T	1	1	0
Chr2	2135401	G	A	G	1	1	0
Chr2	2913765	G	A	G	1	1	0
Chr2	2996973	C	T	C	1	1	0
Chr2	3393207	G	A	G	1	1	0
Chr2	3613252	T	A	T	1	1	0
Chr2	3914273	G	A	G	1	0.96	0.04
Chr2	3929313	G	A	G	1	1	0
Chr2	5057260	G	A	G	1	1	0
Chr2	5288101	G	A	G	1	1	0
Chr2	5358828	G	A	G	1	1	0
Chr2	5372666	G	A	G	1	1	0
Chr2	5559199	C	T	C	1	1	0
Chr2	5584339	C	T	C	1	1	0
Chr2	5997205	G	A	G	1	1	0
Chr2	6357618	C	A	C	1	1	0
Chr2	6401564	G	A	G	1	1	0
Chr2	6494681	G	A	G	1	1	0
Chr2	6558211	G	A	G	1	1	0
Chr2	7045652	G	A	G	1	1	0
Chr2	7173349	G	A	G	1	1	0
Chr2	7374014	G	A	G	1	1	0
Chr2	7426298	G	A	G	1	1	0
Chr2	7827456	G	A	G	1	1	0
Chr2	8310732	C	T	C	1	1	0
Chr2	8505427	G	A	G	1	1	0
Chr2	8553890	G	A	G	1	1	0
Chr2	8713975	G	A	G	1	1	0
Chr2	8728281	G	A	G	1	1	0
Chr2	9060557	G	A	G	1	1	0
Chr2	9346142	G	A	A	1	1	0
Chr2	9470049	C	T	C	1	1	0
Chr2	9561311	G	A	G	1	1	0
Chr2	9808213	G	A	G	1	1	0
Chr2	10593790	G	A	G	1	1	0
Chr2	10682511	G	A	G	1	1	0
Chr2	11186232	G	A	G	1	1	0
Chr2	11318276	C	T	C	1	1	0
Chr2	11636313	G	A	G	1	1	0
Chr2	11830754	A	C	A	1	1	0
Chr2	12332253	G	A	G	1	1	0
Chr2	12412042	G	A	G	1	1	0
Chr2	12836682	G	A	G	1	1	0
Chr2	12856140	G	T	G	1	1	0
Chr2	13315976	G	A	G	1	1	0
Chr2	13504634	G	A	G	1	1	0
Chr2	13831665	G	A	G	1	1	0
Chr2	14290506	G	A	G	1	1	0
Chr2	14301555	G	A	G	0.86	0.84	0.02
Chr2	14330917	G	A	G	1	1	0
Chr2	14441673	G	A	G	1	1	0
Chr2	14826693	C	T	C	1	1	0
Chr2	14887424	G	A	G	1	1	0
Chr2	14973108	G	A	G	1	1	0
Chr2	15124886	G	A	G	1	0.97	0.03
Chr2	15920244	G	A	G	1	1	0
Chr2	15968057	G	A	G	1	1	0
Chr2	16049346	G	A	G	1	1	0
Chr2	16200594	G	A	G	1	1	0
Chr2	16467268	G	A	G	1	1	0
Chr2	16680532	G	C	C	1	1	0
Chr2	16680835	T	C	C	1	1	0
Chr2	16767375	C	A	C	1	1	0
Chr2	17020025	G	A	G	1	0.94	0.06
Chr2	17397918	G	A	G	1	1	0
Chr2	18139917	G	A	G	1	1	0
Chr2	18208794	G	A	G	1	1	0
Chr2	18259176	G	A	G	1	1	0
Chr2	18400449	G	A	G	1	1	0
Chr2	19239027	G	A	G	1	1	0
Chr2	19598097	G	A	G	1	1	0
Chr2	19940096	G	A	G	1	1	0
Chr2	20050920	A	G	G	1	1	0
Chr2	20115279	G	A	G	0.8	0.82	-0.02
Chr2	20268071	G	A	G	1	1	0
Chr2	20928736	A	T	A	1	1	0
Chr2	20991455	A	G	A	1	1	0
Chr2	21069382	G	A	G	1	1	0
Chr2	21195491	G	A	G	0.85	0.86	-0.01
Chr2	21588301	T	G	G	0.86	1	-0.14
Chr2	21928240	C	T	C	1	1	0
Chr2	22032840	T	C	T	0.88	0.86	0.02
Chr2	22207994	G	A	G	1	1	0
Chr2	22366040	G	A	G	1	1	0
Chr2	22540712	A	C	A	0.43	0.38	0.05
Chr2	23006960	G	A	G	1	1	0
Chr2	23012327	G	A	G	1	1	0
Chr2	23399226	G	A	G	1	1	0
Chr2	23781349	C	T	C	1	1	0
Chr2	23825719	G	A	G	1	1	0
Chr2	24292647	G	A	G	1	1	0
Chr2	25146090	G	A	G	1	1	0
Chr2	25498035	G	A	G	1	1	0
Chr2	25595796	G	A	G	1	1	0
Chr2	25736614	G	A	G	1	1	0
Chr2	25802210	G	A	G	1	1	0
Chr2	26060005	G	A	G	1	1	0
Chr2	26183003	C	A	C	1	1	0
Chr2	26427824	G	A	G	1	1	0
Chr2	26506961	G	A	G	1	1	0
Chr2	26575626	C	T	C	1	1	0
Chr2	26654174	G	A	G	1	1	0
Chr2	26806202	G	A	G	1	1	0
Chr2	26949049	G	A	G	1	1	0
Chr2	27016537	G	A	G	1	1	0
Chr2	27358078	G	A	G	1	1	0
Chr2	27397243	G	A	G	1	1	0
Chr2	27581607	A	G	A	1	0.81	0.19
Chr2	27855196	G	A	G	1	1	0
Chr2	28452600	C	T	C	1	1	0
Chr2	28586047	G	A	G	1	1	0
Chr2	28726243	G	A	G	1	1	0
Chr2	28734487	G	A	G	0.93	0.91	0.02
Chr2	28893316	G	A	G	1	1	0
Chr2	28930468	G	A	G	1	1	0
Chr2	29184360	G	A	G	0.94	0.79	0.15
Chr2	29750445	A	G	A	1	1	0
Chr2	29859218	G	A	G	1	1	0
Chr2	30737859	G	A	G	1	1	0
Chr2	30947844	A	T	A	1	1	0
Chr2	31141255	G	A	G	1	1	0
Chr2	31334296	G	A	G	1	0.92	0.08
Chr2	31404542	A	T	A	1	1	0
Chr2	31417323	G	A	G	1	1	0
Chr2	31682269	G	A	G	1	1	0
Chr2	31778000	G	A	G	1	1	0
Chr2	31886169	G	A	G	0.95	1	-0.05
Chr2	32238307	C	T	C	1	1	0
Chr2	32419850	G	A	G	1	1	0
Chr2	32521987	G	A	G	0.96	1	-0.04
Chr2	32637417	A	G	A	1	1	0
Chr2	32847895	T	C	T	1	1	0
Chr2	33285794	G	A	G	0.45	0.29	0.16
Chr2	33494346	G	A	G	0.53	0.37	0.16
Chr2	33763911	G	A	G	0.45	0.65	-0.2
Chr2	33793387	G	A	G	0.5	0.33	0.17
Chr2	33841600	G	A	G	0.68	0.28	0.4
Chr2	34021312	G	A	G	0.65	0.24	0.41
Chr2	35398599	T	C	T	1	1	0
Chr2	35564731	G	A	G	1	1	0
Chr3	345553	C	T	C	0.45	0.54	-0.09
Chr3	575140	G	A	G	0.48	0.61	-0.13
Chr3	575323	G	A	G	0.41	0.83	-0.42
Chr3	885390	C	T	C	0.38	0.6	-0.22
Chr3	914294	G	A	G	0.57	0.71	-0.14
Chr3	914312	G	A	G	0.5	0.62	-0.12
Chr3	1352505	A	G	A	0.55	0.57	-0.02
Chr3	1371170	G	A	G	0.54	0.86	-0.32
Chr3	1614788	G	A	G	0.5	0.47	0.03
Chr3	2232801	G	A	G	0.6	0.58	0.02
Chr3	2406265	G	A	G	0.28	0.66	-0.38
Chr3	2659740	G	A	G	0.67	0.69	-0.02
Chr3	3302141	G	A	G	0.43	0.42	0.01
Chr3	3547709	G	A	G	0.42	0.81	-0.39
Chr3	3769867	G	A	G	0.55	0.58	-0.03
Chr3	4117879	G	A	G	0.44	0.58	-0.14
Chr3	4311702	G	A	G	0.61	0.68	-0.07
Chr3	4872813	G	A	G	0.6	0.56	0.04
Chr3	4992920	G	A	G	0.53	0.71	-0.18
Chr3	5272327	G	A	G	0.62	0.5	0.12
Chr3	5478866	A	T	A	1	1	0
Chr3	5556185	C	T	C	0.43	0.77	-0.34
Chr3	5652544	T	G	G	1	0.87	0.13
Chr3	5967666	G	A	G	0.4	0.69	-0.29
Chr3	6012199	G	A	G	0.8	0.44	0.36
Chr3	6156584	G	A	G	0.52	0.56	-0.04
Chr3	6172784	G	A	G	0.3	0.65	-0.35
Chr3	6788253	G	A	G	0.54	0.65	-0.11
Chr3	7052879	G	A	G	0.42	0.57	-0.15
Chr3	7070001	C	T	C	1	1	0
Chr3	7070215	C	T	C	1	1	0
Chr3	7564878	G	A	G	1	1	0
Chr3	7578029	G	A	G	1	1	0
Chr3	8055186	G	A	G	1	1	0
Chr3	8275933	G	T	T	0.78	0.57	0.21
Chr3	8469079	G	A	G	0.96	0.92	0.04
Chr3	8491690	G	A	G	1	1	0
Chr3	9066863	G	A	G	1	1	0
Chr3	9067466	G	A	G	1	1	0
Chr3	9189607	G	A	G	1	1	0
Chr3	9495906	G	A	G	1	1	0
Chr3	9779769	G	A	G	1	1	0
Chr3	11148798	G	A	G	1	1	0
Chr3	11355403	C	A	C	1	1	0
Chr3	11580114	G	A	G	1	1	0
Chr3	11638841	G	A	G	1	1	0
Chr3	11762348	G	A	G	1	1	0
Chr3	13770349	G	A	G	1	1	0
Chr3	14559472	G	A	G	1	1	0
Chr3	14606593	G	A	G	1	1	0
Chr3	14676033	G	A	G	1	1	0
Chr3	14789925	G	A	G	1	1	0
Chr3	14868271	G	A	G	1	1	0
Chr3	15275142	G	A	G	0.96	0.93	0.03
Chr3	15526227	G	A	G	1	1	0
Chr3	15862681	G	A	G	1	1	0
Chr3	15892252	G	A	A	1	1	0
Chr3	16152560	G	A	G	1	1	0
Chr3	16332914	A	T	A	1	1	0
Chr3	16442885	T	A	T	1	1	0
Chr3	17247752	G	A	G	1	1	0
Chr3	17423035	G	A	G	1	1	0
Chr3	17612348	G	A	G	1	1	0
Chr3	17872951	C	T	C	1	1	0
Chr3	18059695	G	A	G	1	1	0
Chr3	18311452	G	A	G	1	1	0
Chr3	18500818	G	A	G	1	1	0
Chr3	18501625	A	T	A	0.96	1	-0.04
Chr3	18775113	C	T	C	1	1	0
Chr3	18783170	G	A	G	1	1	0
Chr3	18799072	G	A	G	1	1	0
Chr3	19057702	G	A	G	1	1	0
Chr3	19162980	G	A	G	0.93	0.97	-0.04
Chr3	19277973	G	A	G	1	1	0
Chr3	19453899	G	A	G	1	1	0
Chr3	19508354	G	A	G	0.88	0.91	-0.03
Chr3	19524796	G	A	G	1	1	0
Chr3	19602985	G	A	G	1	1	0
Chr3	19798680	G	A	G	1	1	0
Chr3	19827768	G	A	G	1	1	0
Chr3	19990357	G	A	G	1	1	0
Chr3	20138520	C	T	C	1	1	0
Chr3	20174934	G	A	G	1	1	0
Chr3	20280114	G	A	G	1	1	0
Chr3	20333970	G	A	G	0.95	1	-0.05
Chr3	20762330	A	G	A	1	1	0
Chr3	20766473	G	A	G	1	1	0
Chr3	20780462	C	T	C	1	1	0
Chr3	20891985	G	A	G	1	1	0
Chr3	21557924	G	A	G	1	1	0
Chr3	21703906	C	T	C	1	1	0
Chr3	21835049	C	T	C	1	1	0
Chr3	21876234	G	A	G	1	1	0
Chr3	22077421	G	A	G	1	1	0
Chr3	22567062	G	A	G	1	1	0
Chr3	22587981	A	C	C	0.94	0.97	-0.03
Chr3	22731325	G	A	G	1	1	0
Chr3	22869035	G	A	G	1	1	0
Chr3	23002537	A	G	A	1	1	0
Chr3	23013827	G	A	G	1	1	0
Chr3	23192051	A	C	A	0.44	0.23	0.21
Chr3	23192459	G	C	C	1	1	0
Chr3	23517608	G	A	G	1	0.97	0.03
Chr3	25118721	G	A	G	1	1	0
Chr3	25166487	G	A	G	1	1	0
Chr3	26072990	G	A	G	1	1	0
Chr3	26499015	G	A	G	1	1	0
Chr3	26675670	G	A	G	1	1	0
Chr3	26897506	G	A	G	1	1	0
Chr3	26910065	G	A	G	1	1	0
Chr3	27217991	C	T	C	1	1	0
Chr3	27590568	C	T	C	1	1	0
Chr3	27739727	C	T	C	1	1	0
Chr3	27852711	A	T	A	1	1	0
Chr3	27981400	C	T	C	1	1	0
Chr3	28108279	G	A	G	1	1	0
Chr3	28199659	C	T	C	1	1	0
Chr3	28380899	C	T	C	1	1	0
Chr3	28448899	G	A	G	1	1	0
Chr3	28782208	C	T	C	1	1	0
Chr3	28991270	G	A	G	0.95	1	-0.05
Chr3	28991438	G	A	G	1	1	0
Chr3	29482756	C	T	C	1	1	0
Chr3	29849805	C	T	T	1	1	0
Chr3	30022386	C	T	C	1	1	0
Chr3	30153598	C	T	C	1	1	0
Chr3	30356817	C	T	C	1	1	0
Chr3	31287941	C	T	C	1	1	0
Chr3	31317706	C	T	C	1	1	0
Chr3	31806173	C	T	C	1	1	0
Chr3	31932396	C	T	C	1	1	0
Chr3	32434437	C	T	C	1	1	0
Chr3	32883779	C	T	C	1	1	0
Chr3	34056667	C	T	C	1	0.94	0.06
Chr3	34377765	T	C	T	1	1	0
Chr3	34478938	C	T	C	1	1	0
Chr3	34842887	G	A	G	1	1	0
Chr3	34845786	C	T	C	1	1	0
Chr3	34906262	C	T	C	1	1	0
Chr3	35795272	G	A	G	1	1	0
Chr3	36172706	C	T	C	1	1	0
Chr4	3486168	G	C	G	1	1	0
Chr4	5266630	G	A	G	0.61	0.37	0.24
Chr4	5420434	G	A	G	0.35	0.39	-0.04
Chr4	7519542	T	C	T	0.41	0.5	-0.09
Chr4	8114088	C	T	C	0.52	0.55	-0.03
Chr4	8755112	C	T	C	0.57	0.41	0.16
Chr4	8789008	C	T	C	0.47	0.5	-0.03
Chr4	9732640	C	T	C	0.53	0.25	0.28
Chr4	10374806	A	T	A	0.64	0.59	0.05
Chr4	11042881	T	A	T	0.3	0.28	0.02
Chr4	11556924	C	T	C	0.64	0.63	0.01
Chr4	11694196	C	T	T	0.92	0.55	0.37
Chr4	12197636	C	T	C	0.52	0.47	0.05
Chr4	12432966	C	T	C	0.32	0.38	-0.06
Chr4	12570222	C	T	C	0.67	0.41	0.26
Chr4	12572799	C	T	C	0.37	0.48	-0.11
Chr4	12572898	G	A	G	0.41	0.55	-0.14
Chr4	12615167	C	T	C	0.5	0.4	0.1
Chr4	12616449	T	A	A	1	0.94	0.06
Chr4	12801377	C	T	C	0.61	0.54	0.07
Chr4	12818658	C	T	C	0.52	0.36	0.16
Chr4	13039458	T	A	A	0.84	0.81	0.03
Chr4	13044452	T	C	C	0.97	0.92	0.05
Chr4	13044464	C	T	T	0.97	0.92	0.05
Chr4	13048679	T	C	C	1	1	0
Chr4	13049818	C	G	G	1	0.72	0.28
Chr4	13049820	T	A	A	1	0.73	0.27
Chr4	13049832	G	A	A	1	0.76	0.24
Chr4	13073047	G	A	A	1	0.89	0.11
Chr4	13320864	C	T	C	0.39	0.65	-0.26
Chr4	13424479	C	T	C	0.54	0.32	0.22
Chr4	13472637	C	T	C	0.35	0.59	-0.24
Chr4	13495787	C	T	C	0.75	0.55	0.2
Chr4	13581806	C	T	C	0.36	0.54	-0.18
Chr4	14001713	T	A	T	0.71	0.54	0.17
Chr4	14143334	C	T	C	0.64	0.55	0.09
Chr4	14355310	C	T	C	0.69	0.64	0.05
Chr4	14624392	C	T	C	0.5	0.53	-0.03
Chr4	14801292	C	T	C	0.53	0.65	-0.12
Chr4	15934443	C	T	C	0.19	0.59	-0.4
Chr4	16017406	C	T	C	0.44	0.28	0.16
Chr4	16328058	C	T	C	0.73	0.44	0.29
Chr4	16379762	A	G	A	0.4	0.75	-0.35
Chr4	16594603	C	T	C	0.2	0.46	-0.26
Chr4	16769880	G	A	G	0.43	0.44	-0.01
Chr4	16852718	C	T	C	0.44	0.61	-0.17
Chr4	17151615	C	T	C	0.39	0.5	-0.11
Chr4	17197354	C	T	C	0.4	0.38	0.02
Chr4	17297335	C	T	C	0.48	0.56	-0.08
Chr4	17444324	C	T	C	0.34	0.46	-0.12
Chr4	17539619	C	T	C	0.44	0.56	-0.12
Chr4	18081560	A	T	T	1	1	0
Chr4	18118375	C	T	T	1	1	0
Chr4	19608811	A	G	A	0.52	0.71	-0.19
Chr4	20619839	C	T	C	1	1	0
Chr4	20654209	A	T	T	0.87	0.86	0.01
Chr4	20666194	C	T	C	1	1	0
Chr4	20722016	A	G	A	1	1	0
Chr4	20773706	G	A	A	0.8	0.9	-0.1
Chr4	20900603	G	A	G	1	1	0
Chr4	21110703	C	T	C	1	1	0
Chr4	21161934	A	G	A	1	1	0
Chr4	21209096	C	T	C	1	1	0
Chr4	21389670	C	T	C	1	1	0
Chr4	22015374	C	T	C	1	1	0
Chr4	22458294	C	T	C	1	1	0
Chr4	22775402	C	T	C	1	1	0
Chr4	22925552	C	T	C	1	1	0
Chr4	23201263	C	T	C	1	1	0
Chr4	23394956	C	T	C	1	1	0
Chr4	23475190	C	T	C	1	0.96	0.04
Chr4	23636850	C	T	C	1	1	0
Chr4	23729119	C	T	C	1	1	0
Chr4	24086969	C	T	C	1	1	0
Chr4	24511896	C	T	C	1	1	0
Chr4	24737200	C	T	C	1	1	0
Chr4	24927627	C	A	C	1	1	0
Chr4	25051100	C	T	C	1	1	0
Chr4	25149831	C	T	C	1	1	0
Chr4	25151923	C	T	C	1	1	0
Chr4	25518662	C	T	C	1	1	0
Chr4	25933486	C	T	C	1	1	0
Chr4	26611589	T	A	T	1	1	0
Chr4	26941683	C	T	C	0.97	1	-0.03
Chr4	27327155	C	T	C	1	1	0
Chr4	27580121	C	T	C	1	1	0
Chr4	28154116	C	T	C	1	1	0
Chr4	28290054	C	T	C	1	1	0
Chr4	28293845	C	T	C	1	1	0
Chr4	28421645	T	A	T	0.45	0	0.45
Chr4	28647911	C	T	C	1	1	0
Chr4	28811051	C	T	C	1	1	0
Chr4	28895680	C	T	C	1	1	0
Chr4	29005902	C	T	C	1	1	0
Chr4	29604870	G	A	G	1	1	0
Chr4	29657713	G	A	G	1	1	0
Chr4	29867970	G	A	G	1	1	0
Chr4	30210236	G	A	G	1	1	0
Chr4	30603573	G	A	G	1	1	0
Chr4	30750991	G	A	G	0.95	1	-0.05
Chr4	31190641	G	A	G	1	1	0
Chr4	31725171	G	A	G	0.71	0.5	0.21
Chr4	32661137	C	T	C	0.38	0.32	0.06
Chr4	32675266	G	A	G	0.64	0.17	0.47
Chr4	32842960	C	T	C	0.56	0.44	0.12
Chr4	33319803	C	T	C	0.42	0.43	-0.01
Chr4	33324300	G	A	G	0.36	0.71	-0.35
Chr4	33369570	C	T	C	0.37	0.38	-0.01
Chr4	34056318	C	T	C	0.33	0.29	0.04
Chr4	34122476	C	T	C	0.27	0.63	-0.36
Chr4	34168618	C	T	C	0.58	0.56	0.02
Chr4	34659511	T	C	T	0.36	0.25	0.11
Chr4	34669450	C	T	C	0.5	0.24	0.26
Chr5	107418	G	A	G	0.86	1	-0.14
Chr5	125373	G	A	G	1	1	0
Chr5	342680	T	A	T	1	1	0
Chr5	444119	G	A	G	0.94	1	-0.06
Chr5	516621	C	T	T	1	1	0
Chr5	517798	C	T	C	1	1	0
Chr5	550840	G	A	G	1	1	0
Chr5	707079	G	A	G	1	1	0
Chr5	994464	G	A	G	1	1	0
Chr5	1553478	T	C	T	1	1	0
Chr5	1853012	C	T	C	1	1	0
Chr5	2228052	C	T	C	1	1	0
Chr5	2330064	G	A	G	1	1	0
Chr5	2728050	G	A	G	0.9	1	-0.1
Chr5	2817166	G	A	G	1	1	0
Chr5	6492179	C	T	C	0.38	0.58	-0.2
Chr5	6588810	C	T	C	0.57	0.42	0.15
Chr5	6899358	C	T	C	0.37	0.47	-0.1
Chr5	6982706	C	T	C	0.5	0.61	-0.11
Chr5	7820988	T	A	T	0.38	0.29	0.09
Chr5	7906557	T	A	T	0.44	0.5	-0.06
Chr5	8080233	G	A	G	0.22	0.42	-0.2
Chr5	8198191	C	T	C	0.38	0.14	0.24
Chr5	8417886	C	T	C	0.35	0.5	-0.15
Chr5	8962576	G	T	G	1	1	0
Chr5	9045692	C	T	C	0.38	0.5	-0.12
Chr5	9057959	C	T	C	0.46	0.21	0.25
Chr5	9058280	C	T	C	1	1	0
Chr5	9156871	C	T	C	0.55	0.37	0.18
Chr5	9202699	G	T	G	0.36	0.42	-0.06
Chr5	9292415	C	T	C	0.55	0.14	0.41
Chr5	9902652	C	T	C	0.53	0.52	0.01
Chr5	10173259	C	T	C	0.29	0.4	-0.11
Chr5	10703182	C	T	C	0.18	0.53	-0.35
Chr5	10853258	A	G	A	1	1	0
Chr5	11063910	G	A	G	0.5	0.35	0.15
Chr5	11699744	C	T	C	0.43	0.32	0.11
Chr5	11711102	C	T	C	0.37	0.38	-0.01
Chr5	11765226	C	T	C	0.38	0.24	0.14
Chr5	12059820	C	T	C	0.53	0.65	-0.12
Chr5	12105423	C	T	C	0.5	0.4	0.1
Chr5	12111003	C	T	C	0.47	0.2	0.27
Chr5	12151657	C	T	C	0.69	0.6	0.09
Chr5	12243220	C	T	C	0.5	0.54	-0.04
Chr5	12561674	C	T	C	0.42	0.29	0.13
Chr5	12839163	C	T	C	0.53	0.59	-0.06
Chr5	12885057	C	T	C	0.39	0.47	-0.08
Chr5	13019473	C	T	C	0.65	0.12	0.53
Chr5	13240057	G	A	G	0.45	0.31	0.14
Chr5	13550833	C	T	C	0.59	0.71	-0.12
Chr5	13608114	C	T	C	0.56	0.5	0.06
Chr5	14058633	C	T	C	0.47	0.41	0.06
Chr5	14148324	A	G	A	0.64	0.33	0.31
Chr5	14743995	G	A	G	1	1	0
Chr5	14759277	C	T	C	0.38	0.43	-0.05
Chr5	14778570	C	T	C	0.43	0.35	0.08
Chr5	15019784	A	T	A	0.32	0.39	-0.07
Chr5	15444096	G	A	A	1	1	0
Chr5	15667169	C	T	C	0.33	0.06	0.27
Chr5	15687607	C	T	C	0.5	0.47	0.03
Chr5	15811099	C	T	C	0.53	0.44	0.09
Chr5	15859282	C	T	C	0.62	0.62	0
Chr5	15924046	C	T	C	0.38	0.73	-0.35
Chr5	16530475	G	A	G	0.54	0.39	0.15
Chr5	16882940	C	T	C	0.3	0.38	-0.08
Chr5	17063851	C	T	C	0.54	0.31	0.23
Chr5	17276534	C	T	C	0.3	0.5	-0.2
Chr5	17455021	C	T	C	0.85	1	-0.15
Chr5	17971812	C	T	C	1	1	0
Chr5	18044816	C	T	C	0.94	1	-0.06
Chr5	18425246	C	T	C	1	1	0
Chr5	18834504	C	T	C	1	1	0
Chr5	18922331	C	T	C	1	1	0
Chr5	19290697	C	T	C	0.78	0.85	-0.07
Chr5	19627057	C	T	C	0.96	1	-0.04
Chr5	19677750	C	T	C	1	1	0
Chr5	19729196	C	T	C	1	1	0
Chr5	19770658	G	A	G	1	1	0
Chr5	19870243	G	A	G	1	1	0
Chr5	19870394	G	A	G	1	1	0
Chr5	20020793	C	T	C	1	1	0
Chr5	20301900	C	T	C	1	1	0
Chr5	20436986	C	T	C	1	1	0
Chr5	20472211	C	T	C	1	1	0
Chr5	21410232	A	T	T	0.86	0.87	-0.01
Chr5	21410238	T	G	G	1	1	0
Chr5	21814666	C	T	C	0.86	1	-0.14
Chr5	22563153	C	T	C	1	1	0
Chr5	22753857	C	T	C	1	1	0
Chr5	22810120	C	T	C	1	1	0
Chr5	23061238	A	G	A	1	1	0
Chr5	23464481	C	T	C	0.89	1	-0.11
Chr5	23800157	C	T	C	0.93	1	-0.07
Chr5	23840407	C	T	C	1	1	0
Chr5	23927037	C	T	C	1	1	0
Chr5	23990935	C	T	C	0.94	1	-0.06
Chr5	24050066	C	T	C	0.89	1	-0.11
Chr5	24395771	C	T	C	1	1	0
Chr5	24658691	C	T	C	1	1	0
Chr5	25209427	C	T	C	1	1	0
Chr5	25515897	C	T	C	1	1	0
Chr5	26904973	C	T	C	1	1	0
Chr5	26964115	C	T	C	1	1	0
Chr5	26984481	C	T	T	1	1	0
Chr5	27436128	C	T	C	1	1	0
Chr5	27494309	C	T	C	1	1	0
Chr5	27517542	C	T	C	1	1	0
Chr5	28195660	C	T	C	1	1	0
Chr5	28879791	C	T	C	1	1	0
Chr5	28918532	C	T	C	1	1	0
Chr5	28972754	G	A	G	1	1	0
Chr5	29315958	C	T	C	1	1	0
Chr5	29462834	G	A	G	1	1	0
Chr5	29493485	C	T	C	1	1	0
Chr5	29579270	C	T	C	1	1	0
Chr5	29693462	C	T	C	1	1	0
Chr5	29798615	C	T	C	1	1	0
Chr6	408613	G	A	G	1	1	0
Chr6	775669	G	A	G	0.97	0.96	0.01
Chr6	844440	G	A	G	1	1	0
Chr6	941461	G	A	G	1	1	0
Chr6	973025	G	A	G	1	1	0
Chr6	1181201	G	A	G	1	1	0
Chr6	1356065	G	A	G	1	1	0
Chr6	1830833	G	A	G	1	1	0
Chr6	1922015	G	A	G	1	1	0
Chr6	2090661	G	A	G	1	1	0
Chr6	2484836	T	C	T	1	1	0
Chr6	2566334	G	A	G	1	1	0
Chr6	3180755	A	G	A	1	1	0
Chr6	3373564	C	T	C	1	1	0
Chr6	3548476	G	A	G	1	1	0
Chr6	3575851	C	T	C	1	1	0
Chr6	3661013	G	A	G	1	1	0
Chr6	3661042	A	G	A	1	1	0
Chr6	4123444	C	T	C	1	1	0
Chr6	4209745	C	T	C	1	1	0
Chr6	4727404	C	T	C	1	1	0
Chr6	4807417	C	T	C	1	1	0
Chr6	5258581	C	T	C	1	1	0
Chr6	5637389	G	A	G	1	1	0
Chr6	6480272	T	A	T	1	1	0
Chr6	7129427	T	A	T	1	1	0
Chr6	7373957	C	T	C	1	1	0
Chr6	7675741	G	A	G	1	1	0
Chr6	7738195	C	T	C	1	1	0
Chr6	8189006	C	T	C	1	1	0
Chr6	8231768	C	T	C	1	1	0
Chr6	8331606	C	T	C	1	1	0
Chr6	8458975	C	T	C	0.77	0.83	-0.06
Chr6	8531452	G	A	G	0.76	0.89	-0.13
Chr6	8650430	C	A	C	1	0.9	0.1
Chr6	8695130	G	A	G	1	1	0
Chr6	8867622	A	C	A	1	1	0
Chr6	8867623	A	C	A	1	1	0
Chr6	9209028	C	T	C	1	1	0
Chr6	9703071	C	T	C	1	1	0
Chr6	9720365	C	T	C	1	1	0
Chr6	10584407	C	T	C	1	1	0
Chr6	11197676	C	T	C	1	1	0
Chr6	11318198	G	A	G	1	1	0
Chr6	12032670	G	A	G	1	1	0
Chr6	13654797	G	A	G	1	1	0
Chr6	13782651	C	T	C	1	1	0
Chr6	13879384	C	T	C	1	1	0
Chr6	14209169	T	A	T	1	1	0
Chr6	14474432	C	T	C	1	1	0
Chr6	14490554	C	T	C	1	1	0
Chr6	14709826	G	T	G	1	1	0
Chr6	15018731	A	T	A	1	1	0
Chr6	15402479	C	T	C	1	1	0
Chr6	16431762	C	T	C	1	1	0
Chr6	16795344	C	T	C	1	1	0
Chr6	16897344	G	A	G	1	1	0
Chr6	17966188	C	T	C	1	1	0
Chr6	18098880	C	T	C	1	1	0
Chr6	19429423	C	T	C	1	1	0
Chr6	19964566	C	T	C	1	1	0
Chr6	20011524	C	T	C	1	1	0
Chr6	21522978	C	T	C	1	1	0
Chr6	21876717	G	A	A	1	1	0
Chr6	22089347	C	T	C	1	1	0
Chr6	22558106	C	T	C	1	1	0
Chr6	22584220	C	T	C	1	1	0
Chr6	23142766	C	T	C	1	1	0
Chr6	23502516	C	T	C	1	1	0
Chr6	23623474	C	T	C	1	1	0
Chr6	23739162	C	T	C	1	1	0
Chr6	23780612	C	T	C	1	1	0
Chr6	23785684	G	A	G	1	1	0
Chr6	24416710	C	T	C	0.63	0.39	0.24
Chr6	24784400	C	T	C	0.71	0.27	0.44
Chr6	25250863	C	T	C	1	1	0
Chr6	25367056	C	T	C	1	1	0
Chr6	25513033	C	T	C	1	1	0
Chr6	25724720	C	T	C	1	1	0
Chr6	25841804	C	T	C	1	1	0
Chr6	25972267	C	T	C	1	1	0
Chr6	26534104	C	T	C	1	0.29	0.71
Chr6	26708373	C	T	C	1	0.27	0.73
Chr6	26966793	C	T	C	0.86	0.16	0.7
Chr6	27155139	C	T	C	1	0.4	0.6
Chr6	27453060	A	G	G	0.96	1	-0.04
Chr6	27453091	C	T	T	1	1	0
Chr6	27453121	A	G	G	0.97	1	-0.03
Chr6	27498177	C	T	C	1	0.31	0.69
Chr6	27915355	C	T	C	1	0.17	0.83
Chr7	291599	C	T	C	1	1	0
Chr7	538156	C	T	C	1	1	0
Chr7	603818	G	A	G	1	1	0
Chr7	681760	C	T	C	1	1	0
Chr7	1529903	G	A	G	1	1	0
Chr7	1894213	C	T	C	1	1	0
Chr7	2470024	C	T	C	1	1	0
Chr7	2585401	C	T	C	1	1	0
Chr7	3575630	C	T	C	1	1	0
Chr7	3640229	C	T	C	1	1	0
Chr7	4282303	A	T	A	0.95	0.94	0.01
Chr7	4780543	C	T	C	1	1	0
Chr7	4888959	G	A	G	0.84	1	-0.16
Chr7	4979250	G	A	G	1	1	0
Chr7	5033284	G	A	G	0.89	1	-0.11
Chr7	5321192	T	A	T	0.8	1	-0.2
Chr7	5415201	G	A	G	0.88	1	-0.12
Chr7	5472443	G	A	G	0.94	1	-0.06
Chr7	5706065	G	A	G	0.94	1	-0.06
Chr7	6168882	C	T	C	0.95	1	-0.05
Chr7	6177315	G	A	G	1	1	0
Chr7	6422377	G	A	G	1	1	0
Chr7	6750138	G	A	G	0.93	1	-0.07
Chr7	7067802	G	A	G	0.25	0.7	-0.45
Chr7	7537902	G	A	G	0.54	0.67	-0.13
Chr7	7605542	G	A	G	0.6	0.79	-0.19
Chr7	8160527	G	A	G	0.38	0.25	0.13
Chr7	9224054	G	A	G	0.4	0.76	-0.36
Chr7	9245034	G	A	G	0.54	0.61	-0.07
Chr7	9304898	T	C	T	0.22	0.79	-0.57
Chr7	9886707	C	T	C	0.48	0.7	-0.22
Chr7	10802548	G	A	G	0.4	0.64	-0.24
Chr7	11501618	T	C	T	0.5	0.73	-0.23
Chr7	11897169	G	A	G	0.62	0.67	-0.05
Chr7	13106608	G	A	G	0.41	0.7	-0.29
Chr7	13858062	C	G	C	0.4	0.5	-0.1
Chr7	13879955	G	A	G	0.35	0.73	-0.38
Chr7	14410654	G	A	G	0.67	0.81	-0.14
Chr7	15029125	A	T	A	0.52	0.38	0.14
Chr7	15954657	A	T	A	1	1	0
Chr7	16228003	G	T	G	1	1	0
Chr7	16570884	A	T	A	0.37	0.43	-0.06
Chr7	17707017	C	T	C	0.29	0.43	-0.14
Chr7	18271036	C	T	C	0.5	0.38	0.12
Chr7	18272393	A	G	G	1	1	0
Chr7	18660325	G	A	G	0.56	0.32	0.24
Chr7	18887606	C	T	C	0.64	0.25	0.39
Chr7	20581724	G	A	G	1	1	0
Chr7	20700111	T	C	T	0.8	0.5	0.3
Chr7	20863026	C	T	C	0.96	1	-0.04
Chr7	21112536	C	T	C	1	1	0
Chr7	21234932	C	T	C	1	1	0
Chr7	21891834	C	T	C	1	1	0
Chr7	22384090	C	T	C	1	1	0
Chr7	23208363	C	T	C	1	1	0
Chr7	23600615	G	A	G	1	1	0
Chr7	24762122	C	T	C	1	1	0
Chr7	24844669	C	T	C	1	1	0
Chr7	25121420	C	T	C	1	1	0
Chr7	28565055	G	A	G	0.37	0.67	-0.3
Chr7	28723967	G	A	G	0.41	0.67	-0.26
Chr7	28916738	G	A	G	0.43	0.5	-0.07
Chr7	28995414	T	A	T	0.55	0.52	0.03
Chr7	29324025	G	A	G	0.43	0.63	-0.2
Chr8	862817	G	A	G	0.47	0.4	0.07
Chr8	1005985	G	A	G	0.41	0.61	-0.2
Chr8	1291453	G	A	G	0.68	0.38	0.3
Chr8	1336037	G	A	G	0.56	0.56	0
Chr8	1810142	G	A	G	0.44	0.46	-0.02
Chr8	1960795	G	A	G	0.47	0.62	-0.15
Chr8	1996799	G	A	G	0.61	0.32	0.29
Chr8	2153984	G	A	G	0.35	0.58	-0.23
Chr8	2615451	T	C	T	0.6	0.33	0.27
Chr8	2661810	G	A	G	0.56	0.62	-0.06
Chr8	2919757	G	A	G	1	1	0
Chr8	2936155	G	A	G	1	1	0
Chr8	3036848	G	A	G	1	1	0
Chr8	3630184	G	A	G	0.88	1	-0.12
Chr8	3714966	G	A	G	1	1	0
Chr8	3764495	G	A	G	1	1	0
Chr8	4340862	A	G	A	0.38	0.62	-0.24
Chr8	4482994	C	T	C	0.35	0.53	-0.18
Chr8	4484446	C	A	C	0.64	0.41	0.23
Chr8	5804598	G	A	G	1	1	0
Chr8	6023958	G	A	G	1	1	0
Chr8	6566524	G	A	G	1	1	0
Chr8	6903172	G	A	G	1	1	0
Chr8	7144536	G	A	G	1	1	0
Chr8	7417722	G	A	A	1	1	0
Chr8	7535425	G	A	G	1	1	0
Chr8	7679100	G	A	G	1	1	0
Chr8	7765229	G	A	G	1	1	0
Chr8	7975387	G	A	G	1	1	0
Chr8	8050681	G	A	G	1	1	0
Chr8	8849143	G	A	G	1	1	0
Chr8	9701106	C	T	C	1	1	0
Chr8	9732498	G	A	G	1	1	0
Chr8	10054088	G	A	G	1	1	0
Chr8	10480762	G	A	G	1	1	0
Chr8	10495097	G	A	G	1	1	0
Chr8	10521537	G	A	G	1	1	0
Chr8	10670342	G	A	G	1	1	0
Chr8	10784005	G	A	G	1	1	0
Chr8	10989594	G	A	G	1	1	0
Chr8	11589681	G	A	G	1	1	0
Chr8	11650240	T	G	G	1	1	0
Chr8	11701037	G	A	G	1	1	0
Chr8	11737934	A	C	C	1	0.93	0.07
Chr8	12477296	G	A	G	1	1	0
Chr8	12490740	G	A	A	1	1	0
Chr8	12627969	G	A	G	1	1	0
Chr8	12682829	G	A	G	1	1	0
Chr8	12766690	G	A	G	1	1	0
Chr8	13084875	G	A	G	1	1	0
Chr8	13828316	G	A	G	0.93	0.94	-0.01
Chr8	14056643	G	A	G	1	1	0
Chr8	14096882	G	A	G	1	1	0
Chr8	14131719	T	G	G	1	1	0
Chr8	14177766	G	A	G	1	1	0
Chr8	14205175	G	A	G	1	1	0
Chr8	14256797	G	A	G	1	1	0
Chr8	14666172	G	A	G	1	1	0
Chr8	14785346	G	A	G	1	1	0
Chr8	15219506	G	A	G	1	1	0
Chr8	15354199	G	A	G	1	1	0
Chr8	15360549	G	A	G	1	1	0
Chr8	15446639	G	A	G	1	1	0
Chr8	15516078	C	G	G	1	1	0
Chr8	15656991	G	A	G	1	1	0
Chr8	15677438	G	A	G	1	1	0
Chr8	15742916	G	A	G	1	1	0
Chr8	15958704	G	A	G	1	1	0
Chr8	16101863	C	T	C	1	1	0
Chr8	16114814	G	A	G	1	1	0
Chr8	16248285	G	A	G	1	1	0
Chr8	16458075	G	A	G	1	1	0
Chr8	16497372	G	A	G	1	1	0
Chr8	16647106	G	A	G	1	1	0
Chr8	16990305	C	T	T	1	1	0
Chr8	17006338	G	A	G	0.96	0.91	0.05
Chr8	17120004	G	A	G	1	1	0
Chr8	17533386	G	A	G	1	1	0
Chr8	17598464	G	A	G	1	0.97	0.03
Chr8	18639926	G	A	G	1	1	0
Chr8	18706672	G	A	G	1	1	0
Chr8	18757873	G	A	G	1	1	0
Chr8	18869554	A	T	T	0.92	0.81	0.11
Chr8	19218649	G	A	G	1	1	0
Chr8	21471419	A	T	A	1	1	0
Chr8	21505543	G	T	G	1	1	0
Chr8	21530702	G	A	G	1	1	0
Chr8	21544755	A	G	A	1	1	0
Chr8	21602561	A	T	A	1	1	0
Chr8	22599710	C	G	G	1	1	0
Chr8	22649582	G	A	G	1	1	0
Chr8	23438171	G	A	G	1	1	0
Chr8	23551710	G	A	G	1	1	0
Chr8	23702202	C	T	C	1	1	0
Chr8	23791693	C	T	C	1	1	0
Chr8	24043936	C	T	C	1	1	0
Chr8	24592334	G	A	G	1	1	0
Chr8	25129561	G	A	G	0.44	0.55	-0.11
Chr8	25200697	A	G	A	0.35	0.44	-0.09
Chr9	803824	G	A	G	1	1	0
Chr9	825967	C	T	C	1	1	0
Chr9	1992663	C	T	C	1	1	0
Chr9	2611215	C	T	C	1	1	0
Chr9	2965283	T	C	T	1	1	0
Chr9	3101525	T	C	T	1	1	0
Chr9	3565507	G	A	A	1	1	0
Chr9	3654616	G	A	G	1	1	0
Chr9	3805597	G	A	G	1	1	0
Chr9	3875417	G	A	G	1	1	0
Chr9	4292909	G	A	G	1	1	0
Chr9	4293552	C	A	C	0.74	0.85	-0.11
Chr9	5430616	G	A	G	1	1	0
Chr9	5594284	G	A	A	1	1	0
Chr9	6462953	G	A	G	1	1	0
Chr9	6506855	G	A	G	1	1	0
Chr9	6791624	G	A	G	1	1	0
Chr9	6852198	A	T	A	1	1	0
Chr9	6981196	G	A	G	1	1	0
Chr9	7036965	G	T	G	1	1	0
Chr9	7118044	C	T	C	1	1	0
Chr9	7284110	G	A	G	1	1	0
Chr9	7441133	C	T	C	1	1	0
Chr9	7493842	T	C	T	1	1	0
Chr9	7851758	G	A	G	1	1	0
Chr9	8189534	C	T	C	1	1	0
Chr9	8223397	C	T	C	1	1	0
Chr9	8223902	C	T	C	1	1	0
Chr9	8556414	C	T	C	1	1	0
Chr9	8793738	G	A	A	1	1	0
Chr9	8879811	C	T	C	1	1	0
Chr9	9013951	C	T	C	1	1	0
Chr9	9031124	C	T	C	1	1	0
Chr9	9267345	G	A	G	1	1	0
Chr9	9300858	G	A	G	0.89	1	-0.11
Chr9	9424081	C	T	C	1	1	0
Chr9	9705402	C	T	T	1	1	0
Chr9	9816260	C	T	C	1	1	0
Chr9	10495174	G	A	G	1	1	0
Chr9	11295560	C	T	C	1	1	0
Chr9	11994241	C	T	C	1	1	0
Chr9	13866361	C	T	C	1	1	0
Chr9	14388552	C	T	C	1	1	0
Chr9	15930680	C	T	C	1	1	0
Chr9	16393858	C	T	C	1	1	0
Chr9	16736815	C	T	C	1	1	0
Chr9	16796029	G	A	G	1	1	0
Chr9	18646704	C	T	C	1	1	0
Chr9	18773307	C	T	C	1	1	0
Chr9	19477905	T	A	T	1	1	0
Chr9	20034339	C	T	C	1	1	0
Chr9	20367812	C	T	C	1	1	0
Chr9	20428251	C	T	C	1	1	0
Chr9	20452615	C	T	C	1	1	0
Chr9	21119040	C	T	C	1	1	0
Chr9	21810788	C	T	C	1	1	0
Chr9	22066266	C	T	C	1	1	0
Chr9	22276985	C	T	C	1	1	0
Chr9	22316305	C	T	C	1	1	0
Chr10	1051721	C	T	C	0.75	0.62	0.13
Chr10	1357253	C	T	C	0.42	0.58	-0.16
Chr10	1362545	C	T	C	0.43	0.56	-0.13
Chr10	1477520	C	T	C	0.5	0.56	-0.06
Chr10	1905093	C	T	C	0.31	0.43	-0.12
Chr10	2484181	G	A	G	0.45	0.48	-0.03
Chr10	2774914	G	A	G	0.44	0.37	0.07
Chr10	2861108	T	G	T	0.07	0.31	-0.24
Chr10	2992965	G	A	G	0.75	0.53	0.22
Chr10	3475388	G	A	G	0.67	0.5	0.17
Chr10	3597691	G	A	G	0.31	0.57	-0.26
Chr10	3625589	G	A	G	0.57	0.5	0.07
Chr10	4101763	G	A	G	0.53	0.47	0.06
Chr10	4352438	C	T	C	1	1	0
Chr10	4430425	G	A	G	0.25	0.38	-0.13
Chr10	4525920	G	A	G	0.58	0.5	0.08
Chr10	4780791	G	A	G	0.52	0.47	0.05
Chr10	4833592	G	A	G	0.32	0.47	-0.15
Chr10	5303754	G	A	G	0.43	0.44	-0.01
Chr10	5445630	G	A	G	0.69	0.5	0.19
Chr10	5478049	G	A	G	0.27	0.67	-0.4
Chr10	5483428	G	A	G	0.55	0.67	-0.12
Chr10	5538685	C	T	C	0.55	0.38	0.17
Chr10	6098187	G	A	G	0.44	0.44	0
Chr10	6216149	T	C	T	0.52	0.37	0.15
Chr10	6514756	G	A	G	0.39	0.67	-0.28
Chr10	6521725	G	A	G	0.52	0.41	0.11
Chr10	6531725	G	A	G	0.47	0.26	0.21
Chr10	6550995	A	G	A	1	1	0
Chr10	6600526	G	A	G	0.5	0.59	-0.09
Chr10	7030128	G	A	G	0.48	0.67	-0.19
Chr10	7182789	G	A	G	0.38	0.5	-0.12
Chr10	7599971	G	A	G	0.69	0.54	0.15
Chr10	7620454	G	A	G	0.44	0.43	0.01
Chr10	8499691	G	A	G	0.3	0.44	-0.14
Chr10	8543243	G	A	G	0.48	0.59	-0.11
Chr10	8594215	C	T	T	1	1	0
Chr10	8821624	G	A	G	0.5	0.5	0
Chr10	9113595	C	T	C	0.68	0.63	0.05
Chr10	9200626	G	A	G	0.5	0.63	-0.13
Chr10	9320938	G	A	G	0.57	0.43	0.14
Chr10	9527962	G	A	G	0.63	0.42	0.21
Chr10	9563551	G	A	G	0.71	0.67	0.04
Chr10	9991637	G	A	G	0.61	0.44	0.17
Chr10	9999170	G	A	G	0.41	0.41	0
Chr10	10220826	G	A	G	0.59	0.45	0.14
Chr10	10241773	G	A	G	0.5	0.75	-0.25
Chr10	10447115	G	A	G	0.53	0.46	0.07
Chr10	10514306	G	A	G	0.54	0.44	0.1
Chr10	11076228	G	A	G	0.42	0.39	0.03
Chr10	11249412	G	A	G	0.67	0.53	0.14
Chr10	11474600	C	T	C	0.48	0.36	0.12
Chr10	11490172	G	A	G	0.57	0.35	0.22
Chr10	11821873	G	A	G	0.62	0.62	0
Chr10	12044198	G	A	G	0.53	0.67	-0.14
Chr10	12275425	G	A	G	0.67	0.53	0.14
Chr10	12393393	G	A	G	0.57	0.55	0.02
Chr10	12471267	G	A	G	0.48	0.31	0.17
Chr10	12724258	C	T	T	1	1	0
Chr10	12927867	G	A	G	0.5	0.5	0
Chr10	12977901	G	A	G	0.47	0.59	-0.12
Chr10	13125835	G	A	G	0.4	0.35	0.05
Chr10	13404914	G	A	G	1	1	0
Chr10	13461788	G	A	G	0.43	0.44	-0.01
Chr10	13821333	G	A	G	0.44	0.76	-0.32
Chr10	14429020	G	A	G	0.53	0.52	0.01
Chr10	14552754	G	A	G	0.5	0.78	-0.28
Chr10	15680511	G	A	G	0.58	0.5	0.08
Chr10	16080937	G	A	G	0.75	0.78	-0.03
Chr10	16335544	G	A	G	0.59	0.62	-0.03
Chr10	16946946	G	A	G	0.64	0.68	-0.04
Chr10	17191494	C	T	C	0.42	0.76	-0.34
Chr10	17200500	C	T	C	0.42	0.53	-0.11
Chr10	17243872	G	A	G	0.42	0.71	-0.29
Chr10	17849185	G	A	G	0.5	0.73	-0.23
Chr10	20220791	C	T	T	1	1	0
Chr10	20546103	G	A	A	0.78	0.62	0.16
Chr10	20546107	T	C	C	0.78	0.62	0.16
Chr10	20546110	A	G	G	0.78	0.5	0.28
Chr10	21834326	T	C	T	1	1	0
Chr10	22168837	C	T	C	0.96	1	-0.04
Chr10	22417536	C	T	C	0.91	1	-0.09
Chr10	22690636	C	T	C	1	1	0
Chr11	215255	G	A	G	1	1	0
Chr11	255047	C	T	C	1	1	0
Chr11	432684	G	A	G	1	1	0
Chr11	555213	G	A	G	0.62	0.94	-0.32
Chr11	628060	C	T	C	0.96	1	-0.04
Chr11	940336	G	A	G	1	1	0
Chr11	1151550	G	A	G	1	1	0
Chr11	2119591	G	A	G	1	1	0
Chr11	2151415	G	A	G	1	1	0
Chr11	2540155	G	A	G	1	1	0
Chr11	2634170	G	A	G	1	1	0
Chr11	2969508	G	A	G	1	1	0
Chr11	3440079	C	A	C	0.94	1	-0.06
Chr11	3620048	T	A	T	1	1	0
Chr11	4284497	G	A	G	1	1	0
Chr11	4790674	G	A	G	1	1	0
Chr11	4839506	G	A	G	1	1	0
Chr11	5179056	G	A	G	1	1	0
Chr11	5541774	G	A	G	1	1	0
Chr11	5586559	G	A	G	1	1	0
Chr11	5652043	G	A	G	1	1	0
Chr11	5753233	G	A	G	1	1	0
Chr11	5840859	G	A	G	1	1	0
Chr11	5857180	G	A	G	1	1	0
Chr11	6075733	C	A	A	1	1	0
Chr11	6085489	T	C	T	1	1	0
Chr11	8191908	G	A	G	1	1	0
Chr11	8265420	C	T	C	1	1	0
Chr11	9322426	G	T	G	1	1	0
Chr11	9433229	C	T	C	1	1	0
Chr11	9974402	G	A	G	1	1	0
Chr11	10071698	C	T	C	1	1	0
Chr11	10750911	C	T	C	1	1	0
Chr11	11503048	G	A	G	1	1	0
Chr11	11781914	T	A	T	1	1	0
Chr11	11951840	T	A	T	1	1	0
Chr11	11951841	G	T	G	1	1	0
Chr11	12752546	G	A	G	1	1	0
Chr11	13230065	C	T	C	1	1	0
Chr11	13318201	T	C	T	1	1	0
Chr11	13574237	G	A	G	1	1	0
Chr11	14145628	A	T	T	0.67	0.62	0.05
Chr11	14374137	C	T	T	1	1	0
Chr11	14563465	T	A	T	1	1	0
Chr11	15228780	G	A	G	1	1	0
Chr11	15352829	T	C	T	1	1	0
Chr11	15749813	G	A	G	1	1	0
Chr11	15750631	C	T	C	1	1	0
Chr11	17111246	G	A	G	1	1	0
Chr11	17511699	A	T	A	1	1	0
Chr11	19196940	G	A	G	1	1	0
Chr11	19300698	A	T	A	0.55	0.55	0
Chr11	19300714	T	C	T	0.54	0.53	0.01
Chr11	19300729	G	A	G	0.5	0.6	-0.1
Chr11	19986035	A	G	A	1	1	0
Chr11	21264284	G	A	G	1	1	0
Chr11	22076269	G	A	G	1	1	0
Chr11	22887326	G	A	G	1	1	0
Chr11	24232715	G	A	G	0.38	0.42	-0.04
Chr11	24376666	C	T	C	0.41	0.79	-0.38
Chr11	24441010	C	T	C	0.5	0.3	0.2
Chr11	24472710	G	A	G	0.46	0.41	0.05
Chr11	24718464	C	T	C	0.42	0.61	-0.19
Chr11	24741579	C	T	C	0.67	0.36	0.31
Chr11	24774706	C	T	C	0	0.59	-0.59
Chr11	25050325	C	T	C	0.31	0.5	-0.19
Chr11	25140508	C	T	C	0.4	0.47	-0.07
Chr11	25220690	C	T	C	0.45	0.55	-0.1
Chr11	25509685	C	T	C	0.39	0.42	-0.03
Chr11	25649870	G	A	G	0.5	0.43	0.07
Chr11	25976839	C	T	C	0.4	0.45	-0.05
Chr11	26055961	C	T	C	0.27	0.55	-0.28
Chr11	26078790	C	T	C	0.29	0.57	-0.28
Chr11	26332046	C	T	C	0.5	0.47	0.03
Chr11	28904675	C	T	C	1	1	0
Chr11	28955449	G	A	G	0.35	0.61	-0.26
Chr12	1516757	G	A	A	0.71	1	-0.29
Chr12	2345845	C	T	T	0.33	0.11	0.22
Chr12	2393755	G	A	G	1	1	0
Chr12	3025066	A	T	A	1	1	0
Chr12	3543997	G	A	G	1	1	0
Chr12	5166277	G	A	G	1	1	0
Chr12	5423319	G	A	G	1	1	0
Chr12	5476474	G	A	G	1	1	0
Chr12	7136467	G	A	G	1	1	0
Chr12	7503669	G	A	G	1	1	0
Chr12	7674558	G	T	G	0.9	1	-0.1
Chr12	7916782	G	A	G	1	1	0
Chr12	7973037	G	A	G	1	1	0
Chr12	8126459	G	A	G	1	1	0
Chr12	9512109	T	A	T	1	1	0
Chr12	10439771	T	A	T	1	1	0
Chr12	10786165	C	T	C	1	1	0
Chr12	10889907	C	T	C	1	1	0
Chr12	10919072	C	T	C	1	1	0
Chr12	11021479	C	T	C	1	1	0
Chr12	11184510	C	T	C	0.89	1	-0.11
Chr12	11375190	C	T	C	1	1	0
Chr12	11585708	C	T	C	0.94	1	-0.06
Chr12	11591325	C	T	C	1	1	0
Chr12	11598111	C	T	C	1	0.92	0.08
Chr12	11758935	C	T	C	1	1	0
Chr12	12127741	C	T	C	0.95	1	-0.05
Chr12	12627592	C	T	C	1	1	0
Chr12	12784905	C	T	C	0.9	1	-0.1
Chr12	13577648	C	T	C	0.94	1	-0.06
Chr12	14113016	G	A	G	1	1	0
Chr12	14415941	C	T	C	1	1	0
Chr12	14596659	C	T	T	0.54	0.36	0.18
Chr12	14596687	A	G	A	0.64	0.47	0.17
Chr12	14631685	C	T	C	0.88	1	-0.12
Chr12	15580025	C	T	C	0.96	1	-0.04
Chr12	15761795	C	T	C	0.96	1	-0.04
Chr12	15908289	C	T	C	0.95	1	-0.05
Chr12	16231930	C	T	C	1	1	0
Chr12	16559288	C	T	C	0.95	1	-0.05
Chr12	16693598	C	T	C	1	1	0
Chr12	16844072	T	A	A	1	1	0
Chr12	16962853	C	T	C	1	1	0
Chr12	17265297	C	T	C	1	1	0
Chr12	17418504	C	T	C	1	1	0
Chr12	17531847	C	T	C	0.9	1	-0.1
Chr12	17664936	C	T	C	0.95	1	-0.05
Chr12	17685217	C	T	C	1	1	0
Chr12	18427031	C	T	C	0.62	0.32	0.3
Chr12	19379529	C	T	C	0.71	0.45	0.26
Chr12	19410691	C	T	C	0.46	0.5	-0.04
Chr12	20253535	C	T	C	0.43	0.27	0.16
Chr12	21338818	C	T	C	0.63	0.5	0.13
Chr12	21502645	C	T	C	0.39	0.63	-0.24
Chr12	21513036	C	T	C	0.53	0.57	-0.04
Chr12	22805785	C	A	A	1	1	0
Chr12	22975631	C	T	C	0.96	1	-0.04
Chr12	23000708	C	T	C	0.87	1	-0.13
Chr12	23402504	C	T	C	1	1	0
Chr12	25811535	C	T	C	1	1	0
Chr12	25832985	C	T	C	1	1	0
Chr12	26083744	G	A	G	1	1	0
Chr12	26437586	C	T	C	1	1	0
Chr12	26450085	C	T	C	1	1	0
Chr12	26595392	C	T	C	1	1	0

## Sheet: Table S2
Table S2. The prediction of candidate gene expression from the database and resource of Rice Genome Annotation Project.
Tissues	FPKM
	LOC_Os06g44920	LOC_Os06g45480
Seed-5 DAP	0	79.19
Seed-10 DAP	0	145.89
Embryo-25 DAP	0	36.2
Endosperm-25 DAP	0	332.22
Pistil	0	23.44
Anther	0	36.1
Pre-emergence inflorescence	1.29	9.56
Post-emergence inflorescence	0	36.77
Shoots	0	40.08
Leaves-20 days	0	50.35

## Sheet: Table S3
Table S3. The primer pairs used in this study.
Genes	Primer names	Primer sequences (5’-3’)	Purposes
OsAAH (LOC_Os06g45480)	F	CAACTTTTCTGGGAAGCGCC	RT-qPCR
	R	GAGCATTAGCAGTGCCCTCA
OsFbox320 (LOC_Os06g44920)	F	TTCATCGGGTCAAGCCTCCTTC
	R	AGGCAGCCAAAGCTGGGTATAATC
OsMDH1.2 (LOC_Os01g46070)	F	TGTTGGTGGTCATGCGGGTATC
	R	TTAGTTGCAGGAGTTGCCTGTG
OsMDH3.1 (LOC_Os03g56280)	F	TCATATGTTGCATCTGCGGTGAC
	R	GCTCTTTCTTTGCCATCTCCAAGC
OsMDH5.1(LOC_Os05g49880)	F	TTGCAGATGCGTGCTTGAAGGG
	R	CGTTCTTGCCAAGCCTTACCTTTG
OsCSY1(LOC_Os02g10070)	F	TGCCGACAGCAGTTAAAGATGGG
	R	TTGCTCTTTGGTTGGCACCTTTC
OsCSY3 (LOC_Os02g13840)	F	TCATCCGAAAGCTAGCAGAGGAG
	R	TCTCCAACGCAACAGCAACCTC
OsCSY4 (LOC_Os11g33240)	F	TGCCAACAGCAATTAAAGGTGGAG
	R	TTGCTCTTTGGTTGGCACCTTTC
OsACO1 (LOC_Os03g04410)	F	TAGTGGAAGCTCTCGGGATTGG
	R	AATCACAGCCTTGACTCCCTGTAG
OsIDH1 (LOC_Os01g46610)	F	TGGCACGGTTACCCGTCATTTC
	R	TGTCGTCAAGCTTTGCCCTGTG
OsIDH4 (LOC_Os04g40310)	F	AAGGAATCGTGAGGCAATATCT
	R	CACAGCATCGTGTGAAGAATAC
OsSDH1 (LOC_Os07g04240)	F	TGAAACCGCTAAGCCAGGTGAG
	R	ACGGATCTTGGAAGTTGGCAATG
OsSDH2 (LOC_Os08g02640)	F	CAGATATGCAGGACCAGTTTCGC
	R	ACAGCGGTTTCTAAGGCGTGTC
OsSDH3 (LOC_Os02g02940)	F	TCATCCACCCGTAGCAGGAATG
	R	AGCAAATGGAGCATCTCTGAAGGG
OsYUC1 (LOC_Os01g45760)	F	ACAATAATCCTCGCCACAGGCTAC
	R	TGAACAAGTCACCGGCATCCTTG
OsYUC9 (LOC_Os01g16714)	F	GATGGTGAGGAGGGGAATCTA
	R	AGAGCCTCATCAGCTTGATTTA
OsYUC11 (LOC_Os12g08780)	F	ACAACTGGCTTAAGAATGGTGAGG
	R	TCTCCTCGCAAACCCAACACAG
DAO (LOC_Os04g39980)	F	GACCGTTTATTACGCGGAGTGC
	R	AGAATCGACACGGCCATACAGG
OsGH3.1 (LOC_Os01g57610)	F	CCCGTCAATTGCAACAATGCC
	R	ACAACCCGGAATACGTGGTGAC
OsGH3.2 (LOC_Os01g55940)	F	CCTCCATCAACCAGTACAAGG
	R	TGAAGTGCTTGGAGATGACG
OsGH3.4 (LOC_Os05g42150)	F	GAGACAGCAAGCCTAGTTCA
	R	GCGTGTCGTGTAGTAGTAGCTA
OsGH3.8 (LOC_Os07g40290)	F	CACAAAACATTTCCTTGTCCCT
	R	AAGGAATGCTCTTGCTAGCTTA
OsZEP (LOC_Os04g37619)	F	GGATGCCATTGAGTTTGGTT
	R	TGGCTGACTGAAGTCTCTCG
OsABA2 (LOC_Os03g59610)	F	CCTGAAAGACTTTTTCGCCTTT
	R	AGAGTACCAATTGTGCCTAACA
OsNCED3 (LOC_Os03g44380)	F	ATTGTAGCTCAGATTGTTGTGC
	R	GGAGAATCTCACCGAATTGGA
OsNCED4 (LOC_Os07g05940)	F	TCTCACCAATGGCGTCCTC
	R	GCTTGATCTTGCCATTGGTTG
OsNCED5 (LOC_Os12g42280)	F	TTTGCTTTGCTTGTACAGACAG
	R	CACTGCAACTATCCCTATCACT
OsABA8ox1 (LOC_Os02g47470)	F	GTCATCGGCGTCATCTTCGC
	R	TGACCCGGCTCGTCATCTTC
OsABI5 (LOC_Os01g64000)	F	GCAGGAGGAAGCGGTTTATG
	R	AGTGTTACCTGTCGGTCGTT
OsABI3 (LOC_Os01g68370)	F	GATGACGTCTTTTTCGCTGAC
	R	GACGAGAAGGTTGAGCTTGA
OsMFT2 (LOC_Os01g02120)	F	AGGGAGTTTCTCCACTGGATCG
	R	ACTCCACCATCTCCTCACCTTTAG
OsActin (LOC_Os03g50885)	F	ACCATTGGTGCTGAGCGTTT
	R	CGCAGCTTCCATTCCTATGAA
OsAAH-RT	F	ATTGGAGCTGGGAGGAGA	The verification of the effect of the SNP4 on the splicing of the 4th intron of OsAAH
	R	GCTTTAGGACATCTTGAAC
OsAAH-GFP	F	AGCTTTCGCGAGCTCGGTACCATGGCTCTCCTCCTCTCC	Subcellular localization and GFP transgenic line
	R	GCCCTTGCTCACCATGGTACCCGATTCCGCCGCCGTCGC
OsAAH-COM	F	ACGGCCAGTGCCAAGCTTTCAACGGCAAAAAACCCTACAT	Vector construction of OsAAH transgenic lines
	R	AGAGGATCCCCGGGTACCTCACGATTCCGCCGCCGTCGCC
OsAAH-GUS	F	GGTACCCGGGGATCCTCTAGATCAACGGCAAAAAACCC
	R	TTACCCTCAGATCTACCATGGGGCCACTTTTGTGTTGTG
OsAAH-SNP4	F	CCAAAGAATCATATCCATCTCC	Verification of complementation lines
	R	AGTGTCCTGTTTTCCCCCC
OsAAH-BsF	/	AATAATGGTCTCAGGCGGGAGGAGATGGGCTCTACA	CRISPR vector construction
OsAAH-F0	/	GGGAGGAGATGGGCTCTACAGTTTTAGAGCTAGAAATAGC
OsAAH-R0	/	TCATACATGCCAGCATCAACGCTTCTTGGTGCC
OsAAH-BsR	/	ATTATTGGTCTCTAAACTCATACATGCCAGCATCAA
